# Supplementary material for: CTCF is a DNA-tension-dependent barrier to cohesin-mediated loop extrusion
Source: Nature. 2023 Apr 19;616(7958):822–7. doi: 10.1038/s41586-023-05961-5 (PMC10132984; doi:10.1038/s41586-023-05961-5)
Supplement: Supplementary file 8 — Source Data Figs. 1–3 and Source Data Extended Data Figs. 1–3, 5 and 7–10 [file 41586_2023_5961_MOESM8_ESM.xlsx]

## Sheet: Fig. 1d
	Position along DNA (kb)
Time (s)		273_1.2	273_1.3	273_1.4	273_1.5		273_1.9		273_non_1.3	273_non_1.4	273_non_1.5.1	273_non_1.5.2	273_non_1.6	273_non_1.7.1	273_non_1.7.2	273_non_1.8
0	0.317436	0.539083	0.010324	0.370716	0.097629		0.236467		0.998176	0.087391	0.112735	0.568618	0.796178	0.682843	0.909967	0.997233
3	0.228071	0.539083	0.117994	0.319971	0.097629		0.2		0.874029	0.123654	0.181382	0.588235	0.765723	0.735786	0.880702	0.997233
6	0.20076	0.458333	0.10233	0.298481	0.114286		0.233333		0.983471	0.123654	0.208324	0.549029	0.811388	0.714883	0.813813	0.933333
9	0.250168	0.447917	0.09587	0.354585	0.114286		0.318733		0.900735	0.076649	0.208324	0.598029	0.748321	0.678662	0.813813	0.933333
12	0.203888	0.385417	0.070059	0.262665	0.114286		0.3198		0.789529	0.076649	0.156853	0.522059	0.709164	0.716288	0.802676	0.933333
15	0.259619	0.411458	0.129056	0.287736	0.114286		0.3427		0.738059	0.098905	0.073529	0.541676	0.748321	0.748328	0.794314	0.9861
18	0.249092	0.283833	0.11708	0.291318	0.1012		0.328133		0.824441	0.098905	0.125	0.566176	0.748321	0.687023	0.820803	0.969433
21	0.270113	0.335917	0.108791	0.327135	0.1012		0.3427		0.731618	0.091486	0.085794	0.647059	0.726567	0.706522	0.784548	0.922233
24	0.317436	0.372417	0.099558	0.379656	0.097629		0.3427		0.743559	0.064305	0.053912	0.647059	0.757022	0.688395	0.719064	0.975
27	0.336338	0.367167	0.188968	0.366533	0.094057		0.3427		0.772971	0.064305	0.044118	0.575971	0.739619	0.681438	0.783177	1.00833
30	0.383627	0.395833	0.208319	0.384441	0.1012		0.315633		0.839147	0.108816	0.066176	0.6005	0.750479	0.695385	0.802676	0.9889
33	0.364725	0.322917	0.267316	0.339054	0.102371		0.315633		0.874088	0.111279	0.036765	0.6005	0.750479	0.738562	0.816622	0.975
36	0.380499	0.39325	0.298673	0.391605	0.091657		0.325		0.836412	0.081605	0.063735	0.561265	0.78967	0.653579	0.816622	0.980567
39	0.369972	0.362	0.292212	0.35937	0.145229		0.313533		0.858471	0.106324	0.010412	0.549029	0.763565	0.709298	0.816622	0.980567
42	0.38995	0.408833	0.345693	0.38086	0.264286		0.311467		0.773882	0.098905	0.049029	0.575971	0.741777	0.713478	0.816622	0.9111
45	0.357359	0.380208	0.294985	0.373696	0.264286		0.338533		0.839147	0.093979	0.075971		0.783126	0.698161	0.816622	0.933333
48	0.343704	0.380208	0.326313	0.352206	0.3262		0.298967		0.874088	0.126117	0.022059		0.798371	0.698161	0.816622	1.03057
51	0.359478	0.351583	0.320796	0.351003	0.390486		0.313533		0.864882	0.106324	0.022059		0.787477	0.698161	0.816622	0.927767
54	0.367886	0.362	0.324484	0.35937	0.390486		0.331267		0.878676	0.091486	0.022059		0.798371	0.691204	0.816622	0.894433
57	0.340542	0.364583	0.351209	0.364126	0.384514		0.3052		0.889706	0.081605	0.022059		0.785284	0.681438	0.816622	0.894433
60	0.353155	0.367167	0.30882	0.382034	0.391657		0.2948		0.895235	0.096442			0.646062	0.707926	0.816622	0.969433
63	0.382584	0.388	0.30882	0.353381	0.391657		0.3302		0.895235	0.111279			0.676551	0.724649	0.816622	1.00277
66	0.368929	0.388	0.30882	0.360544	0.391657		0.347933		0.895235	0.111279			0.641746	0.753913		0.916667
69	0.372057	0.367167	0.30882	0.360544	0.380943		0.377067		0.854765	0.111279			0.674359	0.73301		0.9361
72	0.380465	0.364583	0.343835	0.377278	0.380943		0.3448		0.838235	0.071723			0.619958	0.643813		0.9361
75	0.380465	0.403667	0.340147	0.379656	0.380943		0.3396		0.815265	0.061812			0.670008	0.673077		0.9361
78	0.380465	0.40625	0.358584	0.378453	0.367857		0.327067		0.802382	0.03463			0.652605	0.703746		0.9361
81	0.383627	0.403667	0.331858	0.354585	0.3512		0.354167		0.795941	0.123654			0.672166	0.767826		0.9361
84	0.331091	0.429667	0.355811	0.354585	0.353571		0.3396		0.779412	0.08656			0.641746	0.767826		0.9861
87	0.347908	0.388	0.314336	0.374871	0.383343		0.3448		0.808824	0.08656			0.654763	0.73301		0.9861
90	0.368929	0.40625	0.306047	0.35937	0.364286		0.306267			0.128579			0.654763	0.69398		0.9861
93	0.382584	0.416667	0.296814	0.328309	0.322629		0.346867			0.128579			0.565591	0.749732		0.9861
96	0.341585	0.416667	0.322655	0.340258	0.332143		0.328133			0.128579			0.537329	0.749732		0.9861
99	0.349993	0.398417	0.329086	0.340258	0.371429		0.2896			0.096472				0.749732		0.9861
102	0.35524	0.408833	0.30882	0.360544	0.360714		0.308333			0.096472				0.713478		0.85
105	0.371014	0.4505	0.338319	0.377278	0.369057		0.3427			0.096472				0.741371		0.85
108	0.369972	0.377583	0.322655	0.376074	0.329771		0.35			0.086828				0.688395		0.825
111	0.345789	0.463542	0.331858	0.324728	0.311914		0.3302			0.101398				0.769231		0.825
114	0.364725	0.40625	0.339233	0.35937	0.335714		0.3448			0.101398				0.848662		0.816667
117	0.35107	0.40625	0.30236	0.364126	0.313086		0.347933			0.101398				0.877926		0.816667
120	0.323725	0.40625	0.275634	0.364126	0.353571		0.3396			0.093979				0.86398		0.816667
123	0.337381	0.40625	0.334631	0.346218	0.360714		0.315633			0.093979				0.879331		0.816667
126	0.354197	0.40625	0.334631	0.328309	0.336914		0.3073			0.046975				0.781773		0.883333
129	0.353155	0.359375	0.286696	0.308023	0.366657		0.322933							0.844482
132	0.317436	0.372417	0.286696	0.351003	0.340486		0.328133							0.791538
135	0.375219	0.341167	0.307906	0.321146	0.313086		0.346867							0.787358
138	0.393112	0.414083	0.319882	0.321146	0.354771		0.3448							0.889064
141	0.348951	0.414083	0.33646	0.324728	0.364286		0.3573							0.948997
144	0.382584	0.367167	0.356755	0.358166	0.325		0.351033							0.943411
147	0.416218	0.33075	0.30882	0.358166	0.355943		0.329167							0.961538
150	0.397282	0.309917	0.30236	0.34384	0.335714		0.369433							0.988027
153	0.397282	0.34375	0.30236	0.34384	0.342857		0.366667							0.951773
156	0.348951	0.398417	0.294985	0.340258	0.360714		0.344433							0.880702
159	0.357359	0.411458	0.294985	0.372493	0.360714		0.347233							0.83612
162		0.398417	0.309735	0.361748	0.342857		0.366667							0.79291
165	0.35107	0.398417	0.309735	0.354585	0.346429		0.347233							0.79291
168		0.382833	0.317109	0.347421	0.346429		0.330567							0.877926
171	0.353155	0.4375	0.368732	0.336676	0.346429		0.3389							0.816622
174	0.353155	0.453125	0.372419	0.34384	0.325		0.316667							0.816622
177	0.374176	0.40625	0.34292	0.36533	0.332143		0.322233							0.816622
180	0.332134	0.40625	0.353982	0.325931	0.346429		0.322233							0.850067
183	0.346832	0.390625	0.335546	0.329513	0.332143		0.302767							0.83612
186	0.346832	0.35675	0.34292	0.347421	0.360714		0.305567							0.848662
189	0.336338	0.286458	0.383481	0.34384	0.332143		0.294433							0.855619
192	0.336338	0.29425	0.353982	0.336676	0.339286		0.327767							0.841706
195	0.336338	0.39325	0.372419	0.315186	0.346429		0.283333							0.721839
198	0.374176	0.322917	0.372419	0.325931	0.325		0.316667							0.752508
201	0.336338	0.377583	0.350295	0.318768	0.353571		0.319433							0.745552
204	0.338423	0.398417	0.353982	0.361748	0.335714		0.325							0.780368
207	0.353155	0.364583	0.35767	0.32235	0.328571		0.341667							0.778997
210	0.344746	0.377583	0.34292	0.325931	0.346429		0.3389							0.778997
213	0.346832	0.335917	0.353982	0.325931	0.314286		0.341667							0.778997
216	0.353155	0.380208	0.350295	0.329513	0.317857		0.291667							0.843077
219	0.348951	0.39325	0.350295	0.347421	0.335714		0.308333							0.898829
222	0.325844	0.382833	0.372419	0.354585	0.332143		0.3							0.854247
225	0.340542	0.377583	0.350295	0.354585	0.325		0.302767							0.851438
228	0.363649	0.359375	0.350295	0.34384	0.353571		0.3639							0.93786
231	0.365768	0.320333	0.34292	0.297278	0.339286		0.3389							0.829164
234	0.372057	0.369792	0.372419	0.315186	0.332143		0.322233							0.898829
237	0.372057	0.309917	0.376106	0.34384	0.342857		0.3639							0.833344
240	0.348951	0.364583	0.361357	0.36533	0.389286		0.3111							0.904415
243	0.348951	0.333333	0.376106	0.325931	0.353571		0.283333							0.988027
246	0.348951	0.354167	0.390855	0.333095	0.346429		0.325
249	0.357359	0.2995	0.365044	0.308023	0.364286		0.333333
252	0.369972	0.338542	0.368732	0.333095	0.364286		0.322233
255	0.369972	0.414083	0.353982	0.293696	0.360714		0.3139
258	0.369972	0.317708	0.353982	0.325931	0.364286		0.327767
261	0.353155	0.354167	0.383481	0.358166	0.335714		0.3
264	0.388874	0.333333	0.379794	0.354585	0.346429		0.322233
267	0.321606	0.375	0.350295	0.311605	0.357143		0.3389
270	0.323725	0.380208	0.339233	0.311605	0.378571		0.330567
273	0.315317	0.390625	0.350295	0.325931	0.382143		0.35
276	0.315317	0.377583	0.350295	0.304441	0.378571		0.352767
279	0.35107	0.39325	0.390855	0.34384	0.353571		0.355567
282	0.348951	0.385417	0.350295	0.32235	0.353571		0.35
285	0.348951	0.377583	0.387168	0.325931	0.285714		0.330567
288	0.35107	0.338542	0.387168	0.333095	0.357143		0.272233
291	0.363649	0.346333	0.365044	0.318768	0.367857		0.3
294	0.365768	0.354167	0.339233	0.329513	0.328571		0.280567
297	0.353155	0.372417	0.294985	0.32235	0.328571		0.308333
300	0.369972	0.364583	0.350295	0.325931	0.375		0.319433
303	0.390993		0.350295	0.32235	0.375		0.355567
306	0.334253	0.333333	0.335546	0.376074	0.385714		0.325
309	0.334253	0.395833	0.346608	0.333095	0.353571		0.325
312	0.332134	0.348958	0.339233	0.333095	0.328571		0.333333
315	0.369972	0.388	0.313422	0.333095	0.328571
318	0.369972	0.380208	0.317109	0.354585	0.325
321	0.325844	0.380208	0.320796	0.315186
324		0.4245	0.317109	0.315186
327		0.372417	0.335546
330		0.411458	0.361357
333		0.362	0.365044
336			0.365044
339			0.353982
342			0.331858

## Sheet: Fig. 1g
	Blocking percentage
	Exp 1	Exp 2	Exp 3	Exp 4	Exp 5	Exp 6	Exp 7	Mean	SD	N
CTCF	54	70	88	44	83	67	42	64	18.1016	264
EcoRI	16	18	12					15.3333	3.05505	106

## Sheet: Fig. 1h
	Blocking percentage
	Exp 1	Exp 2	Exp 3	Mean	SD
CTCF	80	78	66	74.6667	7.57188

## Sheet: Fig. 2e
N-terminus:	0.453782
C-terminus:	0.156522
dCas9:	0.0526316
N-terminus_err:	0.0894518
C-terminus_err:	0.0664097
dCas9_err:	0.100407
Nterm_N:	119
Cterm_N:	115
dCas9_N:	19

## Sheet: Fig. 2g
bin edges (pN)	fraction Nterm (%)	Nterm err (%)	fraction Cterm (%)	Cterm err (%)
0.015	5.88235	5.70672	0	0
0.026	41.3333	5.68611	10.3896	3.47723
0.05	56.9444	5.83545	22.6415	5.74869
0.072	74.7253	4.55571	20.5882	6.93446
0.096	80	6.32456	33.3333	19.245
0.119	100	0
0.142

## Sheet: Fig. 3c
bins (pN)	fraction Nterm (%)	Nterm error (%)
0.05	33.3333	11.1111
0.068	30.7692	9.05151
0.086	18.1818	6.71408
0.104	2.32558	2.29838

## Sheet: Fig. 3d
Blocking residence time (s)
4
249.2
14.8
123.6
9.6
64
29.6
38.4
13.6
12.8
402.8
267.6
430
51.2
7.6
8.4
12.8
109.6
12
34.8
44.4
24.4
4
109.6
216
15.2
9.6
16
6.4
23.2
2
3.6
7.6
4.8
6
16.8
2.8
30
6.4
127.6
5.6
30.8
54
9.2
22
40.4
28
8
214.4
38
9.6
66.4
35.2
24.8
12.4
104
6.4
11.2
36.8
13.2
6
13.2
6
84.8
124.8
0.8
396
7.6
3.2
5.6
6
12.4
204
3.2
9.6
3.6
4
436
44
50.4
50
6.8
5.2
6
318
96
24.4
26.4
1.6
6.8
76.4
7.6
14
13.2
36.8
18.8
5.6
52
24
10
179.2
6
4.4
7.6
86.8
14
104
30.4
29.2
2.4
1.6
480
420
23.2
93.2
8.8
13.2
485.6
18
96
112
9.2
66.4
4.4
286
292.4
6.8
17.6
71.2
266
32.8
261.2
22.4
24.8
17.6
2.8
32.8
74.8
33.2
278
3.6
3.6
7.2
9.2
6
34.8
241.2

## Sheet: Fig. 3e
bins (pN)	fraction Nterm (%)	Nterm error (%)
0.05	46.1538	9.77675
0.068	56.4103	7.94034
0.086	80.4878	6.18908
0.104	97.3684	2.59672

## Sheet: Ext. Data Fig. 1a
Sliding distance (kb)
6.94444
5.34722
2.77778
6.94444
7.75862
2.58621
2.32558
6.63793
9.04605
10.4167
10
4.18994
4.54545
5.30303
3.34448
4.1806
10.2459
6.42857
1.93798
4.51846
4.19463
4.31034
7.40741
6.48148
6.61765
5.30303
6.75676
4.83871
4.03226
4.83871
2.7933
6.98324
2.52525
4.6875
4.28571
5.83333
5
14.6552
1.6129
3.90625
3.125
7.03125
4.72973
6.75676
6.25
3.125
5
6.875
3.125
5.625
5
5
3.125
3.125

## Sheet: Ext. Data Fig. 1b
Diffusion coefficient
0.0189308
0.308446
0.142984
0.175318
0.433534
0.344578
0.138545
0.0818485
0.173252
0.315663
0.519392
0.651619
0.0479219
0.879043
0.136045
0.25742
0.747735

[truncated: 39 more sheets: Ext. Data Fig. 1c, Ext. Data Fig. 1d, Ext. Data Fig. 1e, Ext. Data Fig. 1f, Ext. Data Fig. 1g, Ext. Data Fig. 2f, Ext. Data Fig. 2h, Ext. Data Fig. 3b, Ext. Data Fig. 3c, Ext. Data Fig. 3d, Ext. Data Fig. 3e, Ext. Data Fig. 5a, Ext. Data Fig. 5b,c, Ext. Data Fig. 5d, Ext. Data Fig. 5e, Ext. Data Fig. 5f, Ext. Data Fig. 5g, Ext. Data Fig. 5h, Ext. Data Fig. 6a,b, Ext. Data Fig. 6c,d …]
